# Supplementary material for: ‘What Really Goes on in My Cancer Bubble, They Cannot Understand’: Social Functioning Among Adolescent and Young Adult (AYA) Cancer Patients
Source: Curr Oncol. 2025 Sep 9;32(9):501. doi: 10.3390/curroncol32090501 (PMC12468306; doi:10.3390/curroncol32090501)
Supplement: Supplementary file 1 [file curroncol-32-00501-s001.zip]

Archive with 1 entries (1 files):
- curroncol-3816541-supplementary.pdf
